# Supplementary material for: Optical Coherence Tomography Is a Promising Tool for Zebrafish-Based Research—A Review
Source: Bioengineering (Basel). 2022 Dec 20;10(1):5. doi: 10.3390/bioengineering10010005 (PMC9854701; doi:10.3390/bioengineering10010005)
Supplement: Supplementary file 1 [file bioengineering-10-00005-s001.zip]

Archive with 1 entries (1 files):
- bioengineering-2052447-supplementary.pdf
